# Supplementary material for: Punishment-Induced Suppression of Methamphetamine Self-Administration Is Accompanied by the Activation of the CPEB4/GLD2 Polyadenylation Complex of the Translational Machinery
Source: Int J Mol Sci. 2025 Mar 18;26(6):2734. doi: 10.3390/ijms26062734 (PMC11942873; doi:10.3390/ijms26062734)
Supplement: Supplementary file 1 [file ijms-26-02734-s001.zip]

Archive with 1 entries (1 files):
- ijms-3456888-supplementary.pdf
